# Supplementary material for: Association between Breastfeeding and Restrictive Spirometric Pattern in Women Aged over 40 Years: A Cross-Sectional Study
Source: Int J Environ Res Public Health. 2022 Dec 5;19(23):16291. doi: 10.3390/ijerph192316291 (PMC9738453; doi:10.3390/ijerph192316291)
Supplement: Supplementary file 1 [file ijerph-19-16291-s001.zip]

Archive with 1 entries (1 files):
- ijerph-2049593-supplementary.pdf
